# Supplementary material for: Ulva intestinalis Extract Acts as Biostimulant and Modulates Metabolites and Hormone Balance in Basil (Ocimum basilicum L.) and Parsley (Petroselinum crispum L.)
Source: Plants (Basel). 2021 Jul 7;10(7):1391. doi: 10.3390/plants10071391 (PMC8309453; doi:10.3390/plants10071391)
Supplement: Supplementary file 1 [file plants-10-01391-s001.zip]

Archive with 1 entries (1 files):
- plants-1258404-supplementary.pdf
